# Supplementary material for: Untargeted Metabolomics for Unraveling the Metabolic Changes in Planktonic and Sessile Cells of Salmonella Enteritidis ATCC 13076 after Treatment with Lippia origanoides Essential Oil
Source: Antibiotics (Basel). 2023 May 12;12(5):899. doi: 10.3390/antibiotics12050899 (PMC10215080; doi:10.3390/antibiotics12050899)
Supplement: Supplementary file 1 [file antibiotics-12-00899-s001.zip]

Archive with 1 entries (1 files):
- antibiotics-2350214-supplementary.pdf
